# Supplementary material for: Angiotensin II Exaggerates SARS-CoV-2 Specific T-Cell Response in Convalescent Individuals following COVID-19
Source: Int J Mol Sci. 2022 Aug 4;23(15):8669. doi: 10.3390/ijms23158669 (PMC9368904; doi:10.3390/ijms23158669)
Supplement: Supplementary file 1 [file ijms-23-08669-s001.zip]

Archive with 1 entries (1 files):
- ijms-1834261-supplementary.pdf
